# Supplementary material for: IL-15 Prevents Renal Fibrosis by Inhibiting Collagen Synthesis: A New Pathway in Chronic Kidney Disease?
Source: Int J Mol Sci. 2021 Oct 28;22(21):11698. doi: 10.3390/ijms222111698 (PMC8583733; doi:10.3390/ijms222111698)
Supplement: Supplementary file 1 [file ijms-22-11698-s001.zip]

Archive with 4 entries (4 files):
- Figure S1.TIF
- Figure S2.TIF
- Figure S3.TIF
- Table S1 editable.pptx
